# Supplementary material for: Mutations in the notch signalling pathway are associated with enhanced anti‐tumour immunity in colorectal cancer
Source: J Cell Mol Med. 2020 Sep 14;24(20):12176–87. doi: 10.1111/jcmm.15867 (PMC7579712; doi:10.1111/jcmm.15867)
Supplement: Supplementary file 1 — Supplementary Material [file JCMM-24-12176-s001.txt]

Metagene	Cell subtype
ANP32B	T helper cells
ASF1A	T helper cells
ATF2	T helper cells
BATF	T helper cells
C13orf34	T helper cells
CD28	T helper cells
DDX50	T helper cells
FAM111A	T helper cells
FRYL	T helper cells
GOLGA8A	T helper cells
ICOS	T helper cells
ITM2A	T helper cells
LRBA	T helper cells
NAP1L4	T helper cells
NUP107	T helper cells
PHF10	T helper cells
PPP2R5C	T helper cells
RPA1	T helper cells
SEC24C	T helper cells
SLC25A12	T helper cells
SRSF10	T helper cells
TRA	T helper cells
UBE2L3	T helper cells
YME1L1	T helper cells
TNFRSF18	regulatory T cells
CCL3L1	regulatory T cells
CD72	regulatory T cells
CLEC5A	regulatory T cells
FOXP3	regulatory T cells
ITGA4	regulatory T cells
L1CAM	regulatory T cells
LIPA	regulatory T cells
LRP1	regulatory T cells
LRRC42	regulatory T cells
MARCO	regulatory T cells
MMP12	regulatory T cells
MNDA	regulatory T cells
MRC1	regulatory T cells
MS4A6A	regulatory T cells
PELO	regulatory T cells
PLEK	regulatory T cells
PRSS23	regulatory T cells
PTGIR	regulatory T cells
ST8SIA4	regulatory T cells
STAB1	regulatory T cells
APBA2	Cytotoxic CD8 T cells
APOL3	Cytotoxic CD8 T cells
CTSW	Cytotoxic CD8 T cells
DUSP2	Cytotoxic CD8 T cells
GZMA	Cytotoxic CD8 T cells
GZMH	Cytotoxic CD8 T cells
KLRB1	Cytotoxic CD8 T cells
KLRD1	Cytotoxic CD8 T cells
KLRF1	Cytotoxic CD8 T cells
KLRK1	Cytotoxic CD8 T cells
NKG7	Cytotoxic CD8 T cells
RORA	Cytotoxic CD8 T cells
RUNX3	Cytotoxic CD8 T cells
SIGIRR	Cytotoxic CD8 T cells
WHAMMP3	Cytotoxic CD8 T cells
ZBTB16	Cytotoxic CD8 T cells
CD8A	Cytotoxic CD8 T cells
EOMES	Cytotoxic CD8 T cells
FGFBP2	Cytotoxic CD8 T cells
GNLY	Cytotoxic CD8 T cells
KLRC3	Cytotoxic CD8 T cells
KLRC4	Cytotoxic CD8 T cells
BCL11B	T cells
CD2	T cells
CD28	T cells
CD3D	T cells
CD3E	T cells
CD3G	T cells
CD6	T cells
CD96	T cells
GIMAP5	T cells
ITM2A	T cells
LCK	T cells
NCALD	T cells
PRKCQ	T cells
SH2D1A	T cells
SKAP1	T cells
TRA	T cells
TRAC	T cells
TRAT1	T cells
TRBC1	T cells
